# Supplementary material for: Maternal diet shapes milk bile acids to regulate neonatal growth through TGR5
Source: Cell Rep. Author manuscript; Available in PMC 2026 Jul 6. (PMC13335891; doi:10.1016/j.celrep.2025.116744)
Supplement: Supplementary table 2 [file NIHMS2185083-supplement-Supplementary_table_2.xlsx]

## Sheet: Sheet1
Gene	Forward Primer (5' → 3')	Reverse Primer (5' → 3')
BCRP	GCAGCAAGGAAAGATCCAAAGGGATTA	CCATCACAACGTCATCTTGAACCACA
CYP7A1	GAAGCAATGAAAGCAGCCTC	GTAAATGGCATTCCCTCCAG
CYP27A1	ACAAGGCTATGTGCTGCACTTG	TGATCCATGTGGTCTCTTATTG
CYP7B1	CAGCTATGTTCTGGGCAATG	TCGGATGATGCTGGAGTATG
HSD3B7	CCAGGTAGTTGGCAAAACTGATT	TGTTCCTCCCTGCTTGAGAAA
CYP8B1	AGTACACATGGACCCCGACATC	GGGTGCCATCCGGGTTGAG
AKR1D1	TAACCAGGTGGAGTGCCACCCG	CCATGATGGGTTGCGGCAGGT
BAAT	GGTTGCTGTAAAACTACTGTTTTGG	TGTGCACAGGCTCATCAACA
MRP3	CTCTCAGCTTTGGCAGAGGGTAAAATCTT	CCTCTGGGCAAGGATTTGTGTCAA
MRP4	GCGTGTTCTTCTGGTGGCTCA	GCAGAAGTTCTTTATCCCAGTACCGTT
BSEP	TGACTTTCCACAGTGGCGTCT	ATGGTGTCTGCAATCTTCACTCA
MRP2	TCTAGAGACGGATAGCTCATTCA	CGCTGTCTAGGACCATTACCTTGT
NTCP	GCCACACTATGTACCCTACGTC	TTTAGTCGGAAGAGAGCAGAGA
OATP1A1	TTCATTTTCACATGGCATTTTCTC	AACACAACTCCCCTTGATTGAGTTA
OATP1A2	GATCCAGGTCAATGCCTTTATC	CCACCAATTAAATATCCGAGGC
OATP1A4	ATAGCTTCAGGCGCATTTAC	TTCTCCATCATTCTGCATCG
IGF1	GTGTGGACCGAGGGGCTTTTACTTC	GCTTCAGTGGGGCACAGTACATCTC
GHR	GATTTTACCCCCAGTCCCAGTTC	GACCCTTCAGTCTTCTCATCCACA
GAPDH	CATGGCCTTCCGTGTTCCTA	CCTGCTTCACCACCTTCTTGAT
