# Supplementary material for: Maternal diet shapes milk bile acids to regulate neonatal growth through TGR5
Source: Cell Rep. Author manuscript; Available in PMC 2026 Jul 6. (PMC13335891; doi:10.1016/j.celrep.2025.116744)
Supplement: Supplementary table 1 [file NIHMS2185083-supplement-Supplementary_table_1.xlsx]

## Sheet: Figure 1
Supplemental Table 1. Group sizes for Figure 1
Panel	Group	Time Point, if applicable	n
a	MG	Virgin	5
		L1	5
		L7	6
		L14	5
		L21	6
	Liver	Virgin	8
		L1	7
		L7	10
		L14	8
		L21	6
	Illeum	Virgin	5
		L1	5
		L7	6
		L14	5
		L21	5
b	MG	Virgin	5
		L1	5
		L7	5
		L14	5
		L21	7
	Liver	Virgin	5
		L1	5
		L7	7
		L14	6
		L21	6
	Illeum	Virgin	5
		L1	5
		L7	6
		L14	5
		L21	5
c	MG	Virgin	6
		L1	5
		L7	7
		L14	5
		L21	6
	Liver	Virgin	7
		L1	7
		L7	6
		L14	6
		L21	6
	Illeum	Virgin	6
		L1	6
		L7	8
		L14	5
		L21	5
d	MG	Virgin	6
		L1	5
		L7	5
		L14	5
		L21	6
	Liver	Virgin	7
		L1	8
		L7	9
		L14	7
		L21	6
	Illeum	Virgin	6
		L1	6
		L7	5
		L14	5
		L21	5
e	MG	Virgin	5
		L1	5
		L7	5
		L14	5
		L21	6
	Liver	Virgin	7
		L1	9
		L7	10
		L14	7
		L21	6
	Illeum	Virgin	6
		L1	6
		L7	5
		L14	5
		L21	5
f	MG	Virgin	5
		L1	5
		L7	7
		L14	5
		L21	6
	Liver	Virgin	7
		L1	7
		L7	6
		L14	6
		L21	6
	Illeum	Virgin	6
		L1	6
		L7	7
		L14	6
		L21	5
g	MG	Virgin	5
		L1	5
		L7	5
		L14	5
		L21	7
	Liver	Virgin	8
		L1	7
		L7	8
		L14	11
		L21	6
	Illeum	Virgin	7
		L1	6
		L7	5
		L14	5
		L21	5

## Sheet: Figure 2
Supplemental Table 1. Group sizes for Figure 2
Panel	Group	Time Point, if applicable	n
MRP3	Liver	Virgin	7
		L1	9
		L7	6
		L14	8
		L21	6
MRP4	Liver	Virgin	7
		L1	9
		L7	8
		L14	7
		L21	6
BSEP	Liver	Virgin	8
		L1	6
		L7	10
		L14	7
		L21	6
MRP2	Liver	Virgin	7
		L1	7
		L7	6
		L14	9
		L21	6
NTCP	Liver	Virgin	8
		L1	8
		L7	9
		L14	8
		L21	6
OATP1A1	Liver	Virgin	7
		L1	7
		L7	7
		L14	7
		L21	4
OATP1A2	Liver	Virgin	7
		L1	9
		L7	9
		L14	8
		L21	6
OATP1A4	Liver	Virgin	8
		L1	7
		L7	9
		L14	7
		L21	6

## Sheet: Figure 3
Supplemental Table 1. Group sizes for Figure 3
Panel	Group	Time Point, if applicable	n
MRP3	Mammary Gland	Virgin	6
		L1	5
		L7	5
		L14	5
		L21	7
MRP4	Mammary Gland	Virgin	5
		L1	5
		L7	5
		L14	5
		L21	7
BCRP	Mammary Gland	Virgin	6
		L1	9
		L7	8
		L14	7
		L21	7
BSEP	Mammary Gland	Virgin	6
		L1	5
		L7	5
		L14	5
		L21	5
MRP2	Mammary Gland	Virgin	5
		L1	6
		L7	6
		L14	5
		L21	4
NTCP	Mammary Gland	Virgin	6
		L1	5
		L7	5
		L14	5
		L21	5
OATP1A1	Mammary Gland	Virgin	5
		L1	5
		L7	6
		L14	5
		L21	5
OATP1A2	Mammary Gland	Virgin	6
		L1	5
		L7	5
		L14	5
		L21	5
OATP1A4	Mammary Gland	Virgin	5
		L1	6
		L7	6
		L14	5
		L21	5

## Sheet: Figure 4
Supplemental Table 1. Group sizes for Figure 4
Panel	Group	Time Point, if applicable	n	Litters
a	mSC		59	12
	mBAS		57	12
	mSC females		29	12
	mBAS females		31	12
d-g	mSC		17	4
	mBAS		18	4

## Sheet: Figure 5
Supplemental Table 1. Group sizes for Figure 4
Panel	Group	Time Point, if applicable	n	Litters
b	P10 mSC		31	9
	P10 mBAS		14	4
	P21 mSC		28	6
	P21 mBAS		31	8
c	SC VC	0	2	2
		1	2	2
		2	3	2
		3	3	2
	SC CO	0	2	2
		1	6	4
		2	6	4
		3	6	4
	BAS VC	0	1	2
		1	2	2
		2	3	2
		3	3	2
	BAS CO	0	2	2
		1	6	4
		2	7	4
		3	5	4

## Sheet: Figure 6
Supplemental Table 1. Group sizes for Figure 6
Panel	Group	Time Point, if applicable	n	Litters
a-b	mSC	P10	7	2
	mBAS		10	2
	mSC	P21	18	4
	mBAS		17	4
c	mSC	P10	9	2
	mBAS		11	2
	mSC	P21	10	2
	mBAS		12	2

## Sheet: Figure 7
Supplemental Table 1. Group sizes for Figure 7
Panel	Group	Time Point, if applicable	n	Litters
a	LFD P7		4
	HFD P7		5
	LFD P14		5
	HFD P14		6
b	TCA LFD P7		4
	TCA HFD P7		5
	TCA LFD P14		5
	TCA HFD P14		6
	TBMCA LFD P7		4
	TBMCA HFD P7		5
	TBMCA LFD P14		5
	TBMCA HFD P14		6
c	mHFD		21	4
	mLFD		8	2
	mHFD+BAS		17	4
d-i	mHFD		12	2
	mLFD		12	2
	mHFD+BAS		10	2
j	mHFD		9	2
	mLFD		8	2
	mHFD+BAS		8	2

## Sheet: Figure 8
Supplemental Table 1. Group sizes for Figure 5
Panel	Group	Time Point, if applicable	n	Litters
a	mSC+VC		19	5
	mBAS+nTCA		18	5
	mBAS+VC		15	3
b	VC P2		13	2
	INT-777 P2		20	3
	VC P20		12	2
	INT-777 P20		14	3
c	mSC+nB6		8	3
	mSC+nTGR5-/-		19	4
	mBAS+nB6		6	2
	mBAS+nTGR5-/-		15	4
d	mBAS+VC+TGR5-/-		27	6
	mBAS+TCA+TGR5-/-		33	6
